# Supplementary material for: Mutation screening of melatonin-related genes in patients with autism spectrum disorders
Source: BMC Med Genomics. 2010 Apr 8;3:10. doi: 10.1186/1755-8794-3-10 (PMC3020629; doi:10.1186/1755-8794-3-10)
Supplement: Additional file 3 — Supplementary Table S3. Clinical features of patients carrying mutations not observed in controls. This table contains clinical information of the patients carrying mutations identified in this study. [file 1755-8794-3-10-S3.XLS]

## Sheet: Blad1
Supplementary Table 3. Clinical features of patients carrying mutations not observed in controls
Patient	Affected gene	Location and nucleotide change	Protein change	Sex	Ethnicity and country of origin	Diagnosis	Onset	Pregnancy, delivery and perinatal period	Language	Mental retardation	Hyperactivity/ compulsions	Seizures	Other clinical signs	Physical exam	Family history of autism-related phenotypes
AUT_M27	MTNR1A	c.-158C>T		M	Caucasian/Sweden	PDD-NOS	In care since two years of age	Normal	language development was delayed: said a few words at the age of 2	Moderate	Aggressions/hyperactivity	yes	Considerable difficulties in motor skills	Minor dysmorphic features were observed: oblong face, curved fingers,	No
AUT_M18	MTNR1B	c.-39GC>AA		F	Caucasian/Sweden	PDD-NOS	< 2 years	Normal	Speech was delayed, has only a few words in vocabulary, poor understanding.	Mild/ IQ≈70	No	Yes		Normal body features, no malformations	yes, mental retardation
AUT_M59	MTNR1B	c.370G>A	V124I	M	Caucasian/Sweden	Autistic disorder	< 2 years	Normal	Few words	Severe	Compulsions/Motor stereotypies	No		Normal body features, no malformations	No
AUT_M26	ASMT	IVS5+2T>C	Frameshift mutation (truncated protein)	M	Caucasian/Sweden	Autistic disorder /MR	From birth	Normal	He communicates with few, simple, words	Severe	Compulsions/Motor stereotypies	Yes	Delayed motor development	Normal body features, no malformations	No
AUT_M64	ASMT	c.-38C>T		F	Caucasian/Sweden	PDD-NOS	< 2 years	Normal	Non verbal	Severe	No	Yes		Normal body features, no malformations	yes, mental retardation
